# Supplementary material for: Signal Detection of Depression and Suicidality Associated with Finasteride and Dutasteride: Updated Pharmacovigilance Evidence and Recommendations for Comprehensive Psychiatric Assessment
Source: Brain Sci. 2026 Apr 4;16(4):394. doi: 10.3390/brainsci16040394 (PMC13114726; doi:10.3390/brainsci16040394)
Supplement: Supplementary file 1 [file brainsci-16-00394-s001.zip]

Archive with 1 entries (1 files):
- brainsci-4168524-supplementary.pdf
